# Supplementary material for: An ortho­rhom­bic polymorph of 3,4-di­amino­benzo­nitrile
Source: Acta Crystallogr Sect E Struct Rep Online. 2013 Apr 5;69(Pt 5):o658. doi: 10.1107/S1600536813008489 (PMC3647854; doi:10.1107/S1600536813008489)
Supplement: Supplementary file 1 [file e-69-0o658-sup1.cif]

##############################################################################
#                                                                            #
# This CIF contains the data in a paper accepted for publication in          #
# Acta Crystallographica Section E. It conforms to the requirements of       #
# Notes for Authors for Acta Crystallographica Section E, and has been       #
# peer reviewed under the auspices of the IUCr Commission on Journals.       #
#                                                                            #
# Full details of the Crystallographic Information File format               #
# are given in the paper "The Crystallographic Information File (CIF):       #
# a New Standard Archive File for Crystallography" by S. R. Hall, F. H.      #
# Allen and I. D. Brown [Acta Cryst. (1991), A47, 655-685].                  #
#                                                                            #
# The current version of the core CIF dictionary is obtainable from          #
# ftp://ftp.iucr.org/pub/cif_core.dic.                                       #
#                                                                            #
# Software is freely available for graphical display of the structure(s)     #
# in this CIF. For information consult the CIF software page                 #
# http://www.iucr.org/resources/cif/software.                                #
#                                                                            #
# This file may be used for bona fide research purposes within the           #
# scientific community so long as proper attribution is given to the journal # 
# article from which it was obtained.                                        #
#                                                                            #
##############################################################################
data_I
_audit_creation_method     SHELXL-97
_chemical_name_systematic
;
3,4-Diaminobenzonitrile
;
_chemical_name_common     '3,4-diaminobenzonitrile'
_chemical_formula_moiety     'C7 H7 N3'
_chemical_formula_sum     'C7 H7 N3'
_chemical_formula_iupac     'C7 H7 N3'
_chemical_formula_weight     133.16
_chemical_melting_point     ?
_symmetry_cell_setting     orthorhombic
_symmetry_space_group_name_H-M     'P c a 21'
_space_group_name_Hall     'P 2c -2ac'
loop_
    _symmetry_equiv_pos_as_xyz
    'x, y, z'
    '-x, -y, z+1/2'
    '-x+1/2, y, z+1/2'
    'x+1/2, -y, z'
_cell_length_a     17.425(3)
_cell_length_b     4.5225(8)
_cell_length_c     8.6167(16)
_cell_angle_alpha     90.00
_cell_angle_beta     90.00
_cell_angle_gamma     90.00
_cell_volume     679.0(2)
_cell_formula_units_Z     4
_cell_measurement_reflns_used     1493
_cell_measurement_theta_min     3.32
_cell_measurement_theta_max     24.87
_cell_measurement_temperature     200(2)
_exptl_crystal_description     pyramidal
_exptl_crystal_colour     colourless
_exptl_crystal_size_max     0.60
_exptl_crystal_size_mid     0.30
_exptl_crystal_size_min     0.30
_exptl_crystal_density_diffrn     1.302
_exptl_crystal_density_meas     ?
_exptl_crystal_density_method     'not measured'
_exptl_crystal_F_000     280
_exptl_absorpt_coefficient_mu     0.085
_exptl_absorpt_correction_type     multi-scan
_exptl_absorpt_process_details     '(SADABS; Bruker, 2010)'
_exptl_absorpt_correction_T_min     0.84
_exptl_absorpt_correction_T_max     0.98
_exptl_special_details     ?
_diffrn_ambient_temperature     200(2)
_diffrn_radiation_type     MoK\a
_diffrn_radiation_wavelength     0.71073
_diffrn_radiation_source     'fine-focus sealed tube'
_diffrn_radiation_monochromator     graphite
_diffrn_measurement_device_type     'Bruker SMART X2S CCD'
_diffrn_measurement_method     '\w scans'
_diffrn_detector_area_resol_mean     8.33
_diffrn_reflns_number     3295
_diffrn_reflns_av_R_equivalents     0.0295
_diffrn_reflns_av_sigmaI/netI     0.0195
_diffrn_reflns_theta_min     3.33
_diffrn_reflns_theta_max     25.07
_diffrn_reflns_theta_full     25.07
_diffrn_measured_fraction_theta_max     0.998
_diffrn_measured_fraction_theta_full     0.998
_diffrn_reflns_limit_h_min     -20
_diffrn_reflns_limit_h_max     12
_diffrn_reflns_limit_k_min     -5
_diffrn_reflns_limit_k_max     5
_diffrn_reflns_limit_l_min     -10
_diffrn_reflns_limit_l_max     10
_refine_special_details
;
Refinement of <i>F</i>^2^ against ALL reflections. The weighted <i>R</i>-factor
<i>wR</i> and goodness of fit <i>S</i> are based on <i>F</i>^2^, conventional
<i>R</i>-factors <i>R</i> are based on <i>F</i>, with <i>F</i> set to zero for
negative <i>F</i>^2^. The threshold expression of <i>F</i>^2^ >
\s(<i>F</i>^2^) is used only for calculating <i>R</i>-factors(gt) <i>etc</i>.
and is not relevant to the choice of reflections for refinement.
<i>R</i>-factors based on <i>F</i>^2^ are statistically about twice as large
as those based on <i>F</i>, and <i>R</i>- factors based on ALL data will be
even larger.
;
_reflns_number_total     652
_reflns_number_gt     598
_reflns_threshold_expression     I>2sigma(I)
_refine_ls_structure_factor_coef     Fsqd
_refine_ls_matrix_type     full
_refine_ls_R_factor_all     0.0334
_refine_ls_R_factor_gt     0.0303
_refine_ls_wR_factor_gt     0.0785
_refine_ls_wR_factor_ref     0.0805
_refine_ls_goodness_of_fit_ref     1.083
_refine_ls_restrained_S_all     1.084
_refine_ls_number_reflns     652
_refine_ls_number_parameters     103
_refine_ls_number_restraints     1
_refine_ls_hydrogen_treatment     mixed
_refine_ls_weighting_scheme     calc
_refine_ls_weighting_details
         'calc w=1/[\s^2^(Fo^2^)+(0.0563P)^2^+0.0095P] where P=(Fo^2^+2Fc^2^)/3'
_atom_sites_solution_hydrogens     geom
_atom_sites_solution_primary     direct
_atom_sites_solution_secondary     difmap
_refine_ls_shift/su_max     0.000
_refine_ls_shift/su_mean     0.000
_refine_diff_density_max     0.094
_refine_diff_density_min     -0.143
_refine_ls_extinction_method     none
_refine_ls_extinction_coef     ?
loop_
    _atom_type_symbol
    _atom_type_description
    _atom_type_scat_dispersion_real
    _atom_type_scat_dispersion_imag
    _atom_type_scat_source
    'C' 'C' 0.0033 0.0016
                         'International Tables Vol C Tables 4.2.6.8 and 6.1.1.4'
    'H' 'H' 0.0000 0.0000
                         'International Tables Vol C Tables 4.2.6.8 and 6.1.1.4'
    'N' 'N' 0.0061 0.0033
                         'International Tables Vol C Tables 4.2.6.8 and 6.1.1.4'
_computing_data_collection     'APEX2 (Bruker, 2010)'
_computing_cell_refinement     'SAINT (Bruker, 2010)'
_computing_data_reduction     'SAINT (Bruker, 2010)'
_computing_structure_solution     'SHELXS97 (Sheldrick, 2008)'
_computing_structure_refinement     'SHELXL97 (Sheldrick, 2008)'
_computing_molecular_graphics
                'XSHELL (Bruker, 2010) and Mercury (Macrae <i>et al.</i>, 2008)'
_computing_publication_material     'publCIF (Westrip, 2010)'
loop_
    _atom_site_type_symbol
    _atom_site_label
    _atom_site_fract_x
    _atom_site_fract_y
    _atom_site_fract_z
    _atom_site_U_iso_or_equiv
    _atom_site_adp_type
    _atom_site_calc_flag
    _atom_site_refinement_flags
    _atom_site_occupancy
    _atom_site_symmetry_multiplicity
    _atom_site_disorder_assembly
    _atom_site_disorder_group
    N N1 0.50605(11) 0.0476(4) 0.6680(3) 0.0412(5) Uani d . 1 1 . .
    H H1A 0.5442(16) 0.085(5) 0.737(4) 0.062 Uiso d . 1 1 . .
    H H1B 0.5095(15) -0.112(6) 0.602(4) 0.062 Uiso d . 1 1 . .
    N N2 0.47588(10) 0.4365(4) 0.9148(2) 0.0373(4) Uani d . 1 1 . .
    H H2A 0.5230(17) 0.459(5) 0.861(4) 0.056 Uiso d . 1 1 . .
    H H2B 0.4617(15) 0.591(6) 0.972(4) 0.056 Uiso d . 1 1 . .
    N N3 0.14367(11) 0.5278(5) 0.7794(3) 0.0640(7) Uani d . 1 1 . .
    C C1 0.43184(9) 0.1346(4) 0.6990(2) 0.0327(5) Uani d . 1 1 . .
    C C2 0.41581(10) 0.3421(4) 0.8177(2) 0.0317(5) Uani d . 1 1 . .
    C C3 0.34103(10) 0.4346(4) 0.8399(3) 0.0354(5) Uani d . 1 1 . .
    H H3 0.3300 0.5737 0.9194 0.043 Uiso calc R 1 1 . .
    C C4 0.28135(10) 0.3268(4) 0.7471(2) 0.0381(5) Uani d . 1 1 . .
    C C5 0.29684(10) 0.1223(5) 0.6311(3) 0.0409(5) Uani d . 1 1 . .
    H H5 0.2565 0.0481 0.5680 0.049 Uiso calc R 1 1 . .
    C C6 0.37141(12) 0.0272(4) 0.6082(3) 0.0397(5) Uani d . 1 1 . .
    H H6 0.3818 -0.1138 0.5292 0.048 Uiso calc R 1 1 . .
    C C7 0.20493(12) 0.4373(5) 0.7670(3) 0.0461(6) Uani d . 1 1 . .
loop_
    _atom_site_aniso_label
    _atom_site_aniso_U_11
    _atom_site_aniso_U_22
    _atom_site_aniso_U_33
    _atom_site_aniso_U_12
    _atom_site_aniso_U_13
    _atom_site_aniso_U_23
    N1 0.0276(8) 0.0464(12) 0.0496(12) 0.0045(7) 0.0001(8) -0.0074(9)
    N2 0.0280(9) 0.0437(10) 0.0402(10) -0.0004(7) -0.0032(8) -0.0026(9)
    N3 0.0318(10) 0.1012(17) 0.0592(14) 0.0168(9) 0.0022(10) 0.0077(13)
    C1 0.0264(9) 0.0338(9) 0.0378(12) -0.0003(7) 0.0017(8) 0.0061(9)
    C2 0.0266(8) 0.0356(10) 0.0329(11) -0.0004(7) -0.0006(8) 0.0070(8)
    C3 0.0300(9) 0.0424(11) 0.0338(11) 0.0046(8) 0.0028(9) 0.0049(10)
    C4 0.0265(9) 0.0503(13) 0.0375(12) 0.0044(8) 0.0010(9) 0.0125(10)
    C5 0.0290(10) 0.0517(12) 0.0418(13) -0.0043(8) -0.0038(10) 0.0077(11)
    C6 0.0354(11) 0.0431(11) 0.0408(12) -0.0012(8) 0.0004(10) -0.0021(10)
    C7 0.0323(11) 0.0666(14) 0.0393(13) 0.0045(9) 0.0013(10) 0.0087(11)
_geom_special_details
;
All e.s.d.'s (except the e.s.d. in the dihedral angle between two l.s. planes)
are estimated using the full covariance matrix. The cell e.s.d.'s are taken
into account individually in the estimation of e.s.d.'s in distances, angles
and torsion angles; correlations between e.s.d.'s in cell parameters are only
used when they are defined by crystal symmetry. An approximate (isotropic)
treatment of cell e.s.d.'s is used for estimating e.s.d.'s involving l.s.
planes.
;
loop_
    _geom_bond_atom_site_label_1
    _geom_bond_atom_site_label_2
    _geom_bond_site_symmetry_2
    _geom_bond_distance
    _geom_bond_publ_flag
    N1 C1 . 1.378(3) ?
    N1 H1A . 0.91(3) ?
    N1 H1B . 0.92(3) ?
    N2 C2 . 1.406(3) ?
    N2 H2A . 0.95(3) ?
    N2 H2B . 0.89(3) ?
    N3 C7 . 1.148(3) ?
    C1 C6 . 1.399(3) ?
    C1 C2 . 1.416(3) ?
    C2 C3 . 1.382(3) ?
    C3 C4 . 1.399(3) ?
    C3 H3 . 0.9500 ?
    C4 C5 . 1.388(3) ?
    C4 C7 . 1.433(3) ?
    C5 C6 . 1.383(3) ?
    C5 H5 . 0.9500 ?
    C6 H6 . 0.9500 ?
loop_
    _geom_angle_atom_site_label_1
    _geom_angle_atom_site_label_2
    _geom_angle_atom_site_label_3
    _geom_angle_site_symmetry_1
    _geom_angle_site_symmetry_3
    _geom_angle
    _geom_angle_publ_flag
    C1 N1 H1A . . 120.5(19) ?
    C1 N1 H1B . . 113.8(16) ?
    H1A N1 H1B . . 120(2) ?
    C2 N2 H2A . . 112.7(19) ?
    C2 N2 H2B . . 111.3(17) ?
    H2A N2 H2B . . 115(3) ?
    N1 C1 C6 . . 120.0(2) ?
    N1 C1 C2 . . 120.94(17) ?
    C6 C1 C2 . . 119.04(17) ?
    C3 C2 N2 . . 121.9(2) ?
    C3 C2 C1 . . 119.10(17) ?
    N2 C2 C1 . . 118.95(17) ?
    C2 C3 C4 . . 121.1(2) ?
    C2 C3 H3 . . 119.5 ?
    C4 C3 H3 . . 119.5 ?
    C5 C4 C3 . . 119.93(16) ?
    C5 C4 C7 . . 119.96(18) ?
    C3 C4 C7 . . 120.1(2) ?
    C6 C5 C4 . . 119.51(19) ?
    C6 C5 H5 . . 120.2 ?
    C4 C5 H5 . . 120.2 ?
    C5 C6 C1 . . 121.3(2) ?
    C5 C6 H6 . . 119.3 ?
    C1 C6 H6 . . 119.3 ?
    N3 C7 C4 . . 178.4(3) ?
loop_
    _geom_hbond_atom_site_label_D
    _geom_hbond_atom_site_label_H
    _geom_hbond_atom_site_label_A
    _geom_hbond_site_symmetry_A
    _geom_hbond_distance_DH
    _geom_hbond_distance_HA
    _geom_hbond_distance_DA
    _geom_hbond_angle_DHA
    N1 H1A N3 4_565 0.91(3) 2.49(3) 3.218(3) 138(2)
    N1 H1B N2 2_654 0.92(3) 2.20(3) 3.107(3) 170(3)
    N2 H2A N3 4_565 0.95(3) 2.22(3) 3.152(3) 168(3)
    N2 H2B N1 2_665 0.89(3) 2.41(3) 3.210(3) 149(2)
_iucr_refine_instructions_details
;
TITL PCNDAB2 in Pca2(1)
CELL 0.71073 17.4252 4.5225 8.6167 90.000 90.000 90.000
ZERR 4.00 0.0034 0.0008 0.0016 0.000 0.000 0.000
LATT -1
SYMM -x, -y, z+1/2
SYMM -x+1/2, y, z+1/2
SYMM x+1/2, -y, z
SFAC C H N
UNIT 28 28 12
TEMP -73.150
SIZE 0.300 0.300 0.600
ACTA
L.S. 10
FMAP 2
PLAN 20 0 0.00
BOND $H
rem DFIX 0.860000 0.010000 N1 H1A
rem DFIX 0.860000 0.010000 N1 H1B
rem DANG 1.404623 0.030000 H1A H1B
EQIV $1 x+0.5,-y+1,z
EQIV $2 -x+1, -y, z-0.5
EQIV $3 -x+1,-y+1,z+0.5
HTAB
HTAB N1 N3_$1
HTAB N1 N2_$2
HTAB N2 N3_$1
HTAB N2 N1_$3
MPLA 6 C1 C2 C3 C4 C5 C6 N1 N2 C7 N3 H1A H1B H2A H2B
MPLA 8 C1 C2 C3 C4 C5 C6 N1 N2 C7 N3 H1A H1B H2A H2B
MPLA 10 C1 C2 C3 C4 C5 C6 N1 N2 C7 N3 H1A H1B H2A H2B
MERG 3
WGHT    0.056200    0.009600
FVAR       0.30827
N1    3    0.506050    0.047643    0.668008    11.00000    0.02755    0.04642 =
         0.04960   -0.00738    0.00009    0.00447
H1A   2    0.544233    0.085128    0.736942    11.00000   -1.50000
H1B   2    0.509466   -0.111665    0.602244    11.00000   -1.50000
N2    3    0.475881    0.436547    0.914759    11.00000    0.02802    0.04370 =
         0.04024   -0.00261   -0.00316   -0.00044
H2A   2    0.522958    0.459111    0.860868    11.00000   -1.50000
H2B   2    0.461726    0.590820    0.972423    11.00000   -1.50000
N3    3    0.143675    0.527809    0.779359    11.00000    0.03176    0.10120 =
         0.05916    0.00769    0.00219    0.01677
C1    1    0.431841    0.134589    0.698955    11.00000    0.02643    0.03384 =
         0.03778    0.00607    0.00168   -0.00030
C2    1    0.415810    0.342124    0.817725    11.00000    0.02665    0.03556 =
         0.03289    0.00697   -0.00063   -0.00038
C3    1    0.341035    0.434613    0.839878    11.00000    0.03002    0.04241 =
         0.03384    0.00491    0.00279    0.00464
AFIX  43
H3    2    0.329954    0.573690    0.919407    11.00000   -1.20000
AFIX   0
C4    1    0.281355    0.326799    0.747097    11.00000    0.02652    0.05034 =
         0.03754    0.01246    0.00101    0.00439
C5    1    0.296841    0.122253    0.631130    11.00000    0.02902    0.05173 =
         0.04184    0.00774   -0.00380   -0.00431
AFIX  43
H5    2    0.256506    0.048096    0.567985    11.00000   -1.20000
AFIX   0
C6    1    0.371407    0.027248    0.608209    11.00000    0.03543    0.04307 =
         0.04076   -0.00212    0.00038   -0.00122
AFIX  43
H6    2    0.381797   -0.113764    0.529239    11.00000   -1.20000
AFIX   0
C7    1    0.204932    0.437271    0.767019    11.00000    0.03235    0.06656 =
         0.03934    0.00874    0.00134    0.00450
HKLF 4 1 1 0 0 0 1 0 0 0 1
REM  PCNDAB2 in Pca2(1)
REM R1 =  0.0303 for    598 Fo > 4sig(Fo)  and  0.0334 for all    652 data
REM    103 parameters refined using      1 restraints
END
WGHT      0.0562      0.0096
REM Highest difference peak  0.094,  deepest hole -0.143,  1-sigma level  0.032
Q1    1   0.5153 -0.1467  0.8619  11.00000  0.05    0.09
Q2    1   0.4290  0.3386  0.7207  11.00000  0.05    0.09
Q3    1   0.3371 -0.0119  0.3564  11.00000  0.05    0.09
Q4    1   0.2933  0.3290  0.6588  11.00000  0.05    0.09
Q5    1   0.3314  0.9351  0.9462  11.00000  0.05    0.09
Q6    1   0.4064 -0.3157  0.4813  11.00000  0.05    0.09
Q7    1   0.3163  0.7129  0.9675  11.00000  0.05    0.08
Q8    1   0.3807  0.7725  1.0352  11.00000  0.05    0.08
Q9    1   0.5839 -0.0627  0.8340  11.00000  0.05    0.08
Q10   1   0.2853  0.1639  0.7258  11.00000  0.05    0.08
Q11   1   0.3948 -0.4865  0.4997  11.00000  0.05    0.08
Q12   1   0.1457  0.8916  0.7631  11.00000  0.05    0.08
Q13   1   0.4519 -0.0622  0.8520  11.00000  0.05    0.08
Q14   1   0.3966 -0.0366  0.4612  11.00000  0.05    0.08
Q15   1   0.1218  0.7988  0.8464  11.00000  0.05    0.07
Q16   1   0.1513  0.1536  0.5589  11.00000  0.05    0.07
Q17   1   0.3607 -0.2246  0.7024  11.00000  0.05    0.07
Q18   1   0.3506  0.8114  0.8786  11.00000  0.05    0.07
Q19   1   0.5491  0.1735  0.5658  11.00000  0.05    0.07
Q20   1   0.3799  0.4539  0.7813  11.00000  0.05    0.07
;
data_global
_journal_date_recd_electronic     2013-03-11
_journal_date_accepted     2013-03-27
_journal_name_full     'Acta Crystallographica, Section E'
_journal_year     2013
_journal_volume     69
_journal_issue      5
_journal_page_first     o658
_journal_page_last     o658
_journal_paper_category     QO
_journal_paper_doi     10.1107/S1600536813008489
_journal_coeditor_code     QK2056
_publ_contact_author_name     'David K. Geiger'
_publ_contact_author_address
;
Department of Chemistry
State University of New York-College at Geneseo
1 College Circle
Geneseo, NY 14454
USA
;
_publ_contact_author_email     'geiger@geneseo.edu'
_publ_contact_author_fax     '585-245-5288'
_publ_contact_author_phone     '585-245-5452'
_publ_section_title
;
An orthorhombic polymorph of 3,4-diaminobenzonitrile
;
loop_
    _publ_author_name
    _publ_author_footnote
    _publ_author_address
    'Geiger, David K.' ?
;
Department of Chemistry
State University of New York-College at Geneseo
1 College Circle
Geneseo, NY 14454
USA
;
    'Parsons, Dylan E.' .
;
Department of Chemistry
State University of New York-College at Geneseo
1 College Circle
Geneseo, NY 14454
USA
;
