# Supplementary material for: An ortho­rhom­bic polymorph of 3,4-di­amino­benzo­nitrile
Source: Acta Crystallogr Sect E Struct Rep Online. 2013 Apr 5;69(Pt 5):o658. doi: 10.1107/S1600536813008489 (PMC3647854; doi:10.1107/S1600536813008489)
Supplement: Supplementary file 2 [file e-69-0o658-Isup2.hkl]

# 
# h,k,l, Fc-squared, Fo-squared, sigma(Fo-squared) and status flag 
# 
data_I
_shelx_title ' PCNDAB2 in Pca2(1)' 
_shelx_refln_list_code          4 
_shelx_F_calc_maximum      103.72 
_exptl_crystal_F_000       280.00 
_reflns_d_resolution_high  0.8385 
 
loop_ 
 _symmetry_equiv_pos_as_xyz 
 'x, y, z' 
 '-x, -y, z+1/2' 
 '-x+1/2, y, z+1/2' 
 'x+1/2, -y, z' 
 
_cell_length_a    17.4252 
_cell_length_b     4.5225 
_cell_length_c     8.6167 
_cell_angle_alpha  90.000 
_cell_angle_beta   90.000 
_cell_angle_gamma  90.000 
 
_shelx_F_squared_multiplier     1.000 
 
loop_ 
 _refln_index_h 
 _refln_index_k 
 _refln_index_l 
 _refln_F_squared_calc 
 _refln_F_squared_meas 
 _refln_F_squared_sigma 
 _refln_observed_status 
   4   0   0      187.03      141.72      2.72 o 
   6   0   0     1084.18     1075.88     19.01 o 
   8   0   0       64.92       69.77      2.42 o 
  10   0   0      128.59      151.32      4.63 o 
  12   0   0       16.64       16.42      1.26 o 
  14   0   0      841.78      813.95     21.36 o 
  16   0   0       31.11       32.37      1.76 o 
  18   0   0       33.18       29.88      3.05 o 
  20   0   0        0.18        1.02      1.16 o 
   0   1   0      766.76      703.10     12.46 o 
   1   1   0     2829.46     2605.96     29.26 o 
   2   1   0      589.07      564.49      8.22 o 
   3   1   0        8.41        7.58      0.30 o 
   4   1   0      127.59      132.19      1.71 o 
   5   1   0      516.73      539.27      7.05 o 
   6   1   0      215.12      209.04      3.42 o 
   7   1   0        6.10        6.22      0.51 o 
   8   1   0      116.26      130.58      2.08 o 
   9   1   0      322.13      343.81      5.64 o 
  10   1   0      198.18      193.06      3.49 o 
  11   1   0       12.34       11.24      0.71 o 
  12   1   0        1.62        1.63      0.38 o 
  13   1   0       47.99       52.83      1.50 o 
  14   1   0        4.75        4.56      0.58 o 
  15   1   0      118.63      131.63      3.22 o 
  16   1   0      516.73      511.91      8.68 o 
  17   1   0        1.03        1.58      0.53 o 
  18   1   0       45.21       43.24      3.42 o 
  19   1   0        1.94        3.35      0.69 o 
  20   1   0        0.25        0.79      0.64 o 
   0   2   0     2682.76     2571.99     44.98 o 
   1   2   0       56.01       56.82      0.97 o 
   2   2   0      146.14      143.91      2.15 o 
   3   2   0        0.66        0.60      0.26 o 
   4   2   0        1.50        1.40      0.28 o 
   5   2   0       28.40       28.76      1.21 o 
   6   2   0     1062.93     1081.37     14.03 o 
   7   2   0        8.10        7.52      0.47 o 
   8   2   0      363.54      387.00      5.39 o 
   9   2   0       16.18       17.93      0.77 o 
  10   2   0        7.81        7.83      0.58 o 
  11   2   0       64.94       62.02      1.60 o 
  12   2   0        6.40        5.71      0.57 o 
  13   2   0      126.72      112.71      2.48 o 
  14   2   0       24.97       19.09      1.18 o 
  15   2   0      111.81       96.14      2.37 o 
  16   2   0        7.24        6.52      0.74 o 
  17   2   0       22.58       22.37      1.39 o 
  18   2   0        9.89        9.35      0.99 o 
  19   2   0        1.52        0.05      0.86 o 
   0   3   0        1.71        1.29      0.60 o 
   1   3   0      233.91      247.50      5.01 o 
   2   3   0        2.13        1.42      0.43 o 
   3   3   0        4.92        5.71      1.00 o 
   4   3   0        1.89        1.74      0.52 o 
   5   3   0        4.38        4.18      1.10 o 
   6   3   0       28.23       27.00      1.15 o 
   7   3   0       49.84       49.86      3.31 o 
   8   3   0       77.61       79.59      2.22 o 
   9   3   0       10.11        9.84      0.95 o 
  10   3   0       53.38       53.69      1.84 o 
  11   3   0       12.54       12.39      0.91 o 
  12   3   0       10.79       11.69      0.93 o 
  13   3   0        6.04        5.22      0.89 o 
  14   3   0        0.34        0.95      0.95 o 
  15   3   0        7.66        6.42      1.37 o 
  16   3   0        0.06        0.00      1.05 o 
  17   3   0        3.69        4.96      1.53 o 
   0   4   0       44.06       46.30      2.42 o 
   1   4   0        1.09        1.28      0.52 o 
   2   4   0        0.24        0.71      0.49 o 
   3   4   0        0.04       -0.05      0.58 o 
   4   4   0        5.09        3.75      0.95 o 
   5   4   0        1.17        1.42      0.60 o 
   6   4   0       50.46       52.82      3.10 o 
   7   4   0       93.51      103.99      2.86 o 
   8   4   0      125.68      144.65      4.47 o 
   9   4   0       16.18       17.47      1.89 o 
  10   4   0        9.28        9.05      1.47 o 
  11   4   0        4.92        3.79      1.16 o 
  12   4   0        3.27        4.10      1.26 o 
  13   4   0       21.17       23.19      3.31 o 
   0   5   0        0.78        1.05      1.58 o 
   1   5   0        0.84        0.74      1.58 o 
   2   5   0        1.61        1.37      1.05 o 
   3   5   0        3.83        3.47      1.16 o 
   4   5   0        1.89        1.89      1.16 o 
   5   5   0       29.41       26.10      2.32 o 
   6   5   0       13.88       14.21      1.89 o 
   7   5   0        4.77        3.47      1.37 o 
   2   0   1     2082.92     1905.61     18.67 o 
   4   0   1      798.90      760.82      8.11 o 
   6   0   1      550.44      581.24      6.82 o 
   8   0   1      884.26      988.19     12.90 o 
  10   0   1       91.94       96.77      2.10 o 
  12   0   1      135.43      130.72      2.69 o 
  14   0   1      393.25      377.52      8.54 o 
  16   0   1        1.37        1.63      0.53 o 
  18   0   1        7.45        7.80      0.89 o 
  20   0   1       10.66       12.40      1.06 o 
   1   1   1     1902.70     1786.75     11.99 o 
   2   1   1     1778.69     1688.55     11.70 o 
   3   1   1       87.49       88.33      0.82 o 
   4   1   1      351.86      348.66      2.76 o 
   5   1   1       61.10       61.91      0.66 o 
   6   1   1      106.12      106.37      1.21 o 
   7   1   1      296.87      331.44      3.26 o 
   8   1   1      141.68      152.66      1.80 o 
   9   1   1       12.17       13.32      0.41 o 
  10   1   1       44.77       42.89      1.06 o 
  11   1   1        2.21        2.10      0.32 o 
  12   1   1      117.06      111.45      1.80 o 
  13   1   1      152.45      147.50      2.16 o 
  14   1   1      405.70      381.58      4.70 o 
  15   1   1       41.54       40.44      1.03 o 
  16   1   1       61.31       59.42      1.29 o 
  17   1   1       14.97       15.35      0.72 o 
  18   1   1        3.22        3.71      0.49 o 
  19   1   1        4.59        5.73      0.57 o 
  20   1   1        8.14        9.29      0.74 o 
   1   2   1      482.57      498.07      4.31 o 
   2   2   1       72.24       73.35      0.83 o 
   3   2   1       37.95       39.36      0.57 o 
   4   2   1       23.57       24.31      0.44 o 
   5   2   1      117.64      116.41      1.30 o 
   6   2   1      214.68      225.28      2.69 o 
   7   2   1       62.13       54.99      0.82 o 
   8   2   1      175.13      182.50      2.04 o 
   9   2   1        6.04        5.36      0.32 o 
  10   2   1        5.73        5.16      0.33 o 
  11   2   1        9.66        9.23      0.45 o 
  12   2   1       36.72       37.27      0.85 o 
  13   2   1       55.92       53.05      1.06 o 
  14   2   1       52.92       54.78      1.12 o 
  15   2   1      205.40      200.27      2.69 o 
  16   2   1       41.30       48.50      1.13 o 
  17   2   1       41.96       39.84      1.38 o 
  18   2   1        4.66        5.99      0.82 o 
  19   2   1        3.43        4.50      0.70 o 
   1   3   1      317.50      322.99      3.48 o 
   2   3   1       59.30       61.91      1.10 o 
   3   3   1       18.61       16.09      0.52 o 
   4   3   1       23.34       22.32      0.60 o 
   5   3   1        7.97        7.01      0.39 o 
   6   3   1       49.50       48.08      1.37 o 
   7   3   1      100.32       99.88      1.49 o 
   8   3   1       86.03       87.71      1.43 o 
   9   3   1       21.59       20.80      0.73 o 
  10   3   1       59.25       58.37      1.25 o 
  11   3   1        3.64        3.04      0.52 o 
  12   3   1        9.56        9.38      0.93 o 
  13   3   1       39.65       38.03      1.30 o 
  14   3   1        2.27        2.11      0.82 o 
  15   3   1       46.35       44.73      1.46 o 
  16   3   1        6.50        7.11      1.52 o 
  17   3   1        7.62        6.94      0.99 o 
   1   4   1       51.85       53.11      1.40 o 
   2   4   1       46.00       44.12      1.24 o 
   3   4   1        2.95        2.45      0.45 o 
   4   4   1        6.94        7.29      0.63 o 
   5   4   1       31.29       31.42      0.98 o 
   6   4   1       47.32       50.36      1.46 o 
   7   4   1       85.16       91.81      2.06 o 
   8   4   1       20.68       22.65      1.42 o 
   9   4   1       88.76       94.44      2.15 o 
  10   4   1       16.61       16.06      1.66 o 
  11   4   1        4.35        4.76      0.78 o 
  12   4   1        6.49        5.87      1.28 o 
  13   4   1        0.30        0.30      0.69 o 
   1   5   1        0.13        1.00      1.11 o 
   2   5   1        0.50       -0.27      0.72 o 
   3   5   1        3.74        4.94      0.83 o 
   4   5   1        0.31        0.28      0.66 o 
   5   5   1       11.89       15.16      4.52 o 
   6   5   1       21.14       21.91      1.63 o 
   7   5   1      129.02      159.49      5.42 o 
   0   0   2     7176.14     6631.29     85.86 o 
   2   0   2      480.36      467.47      5.04 o 
   4   0   2      203.97      206.42      3.26 o 
   6   0   2       42.60       44.42      1.57 o 
   8   0   2      199.03      218.04      3.78 o 
  10   0   2      284.34      292.15      5.08 o 
  12   0   2       97.18       95.57      2.22 o 
  14   0   2      668.82      706.11     11.48 o 
  16   0   2      362.53      360.19      6.51 o 
  18   0   2       30.42       29.64      2.77 o 
  20   0   2       18.00       19.43      1.45 o 
   0   1   2    10756.84     9778.51    122.57 o 
   1   1   2      784.90      771.26      5.44 o 
   2   1   2     2419.19     2308.21     16.35 o 
   3   1   2      124.84      126.09      1.23 o 
   4   1   2      680.29      688.11      5.93 o 
   5   1   2      157.29      163.18      1.54 o 
   6   1   2      684.28      686.01      6.25 o 
   7   1   2       17.33       19.94      0.42 o 
   8   1   2      143.60      148.22      1.75 o 
   9   1   2      252.97      272.19      3.04 o 
  10   1   2       28.53       28.02      0.64 o 
  11   1   2        4.78        4.67      0.35 o 
  12   1   2       62.76       58.69      1.14 o 
  13   1   2      153.31      147.48      2.18 o 
  14   1   2      156.46      156.34      2.47 o 
  15   1   2       51.18       52.47      1.41 o 
  16   1   2       46.46       41.46      1.29 o 
  17   1   2        3.51        2.35      0.47 o 
  18   1   2       21.41       20.39      0.90 o 
  19   1   2        6.31        6.27      0.72 o 
  20   1   2       10.13       12.38      2.38 o 
   0   2   2       36.17       44.95      1.01 o 
   1   2   2      673.32      694.12      5.55 o 
   2   2   2       30.60       26.94      0.43 o 
   3   2   2      230.16      244.55      2.20 o 
   4   2   2       28.18       26.59      0.97 o 
   5   2   2       36.58       32.67      0.74 o 
   6   2   2      207.93      216.10      3.00 o 
   7   2   2       33.35       34.53      0.57 o 
   8   2   2       86.31       90.07      1.16 o 
   9   2   2       83.20       76.08      1.34 o 
  10   2   2       62.43       61.12      1.01 o 
  11   2   2       38.40       37.15      1.21 o 
  12   2   2        1.40        0.91      0.30 o 
  13   2   2        3.46        3.12      0.40 o 
  14   2   2       30.98       27.44      1.10 o 
  15   2   2       51.46       50.89      1.43 o 
  16   2   2       81.91       86.92      2.43 o 
  17   2   2       23.41       21.84      1.10 o 
  18   2   2        1.70        0.66      0.54 o 
   0   3   2       18.36       17.28      0.70 o 
   1   3   2       22.23       24.43      0.62 o 
   2   3   2        7.25        6.87      0.34 o 
   3   3   2        6.00        5.23      0.34 o 
   4   3   2       65.58       64.49      1.18 o 
   5   3   2        2.35        2.22      0.32 o 
   6   3   2      152.92      162.29      2.62 o 
   7   3   2       37.50       37.61      0.83 o 
   8   3   2      170.25      175.08      2.86 o 
   9   3   2      111.75      111.60      2.11 o 
  10   3   2       61.76       59.97      1.58 o 
  11   3   2        6.02        5.40      0.71 o 
  12   3   2       10.92       10.54      0.79 o 
  13   3   2       86.92       87.43      2.19 o 
  14   3   2        1.14        0.69      0.49 o 
  15   3   2       25.86       25.26      1.28 o 
  16   3   2       20.65       21.54      2.70 o 
   0   4   2       19.57       19.60      1.37 o 
   1   4   2       15.32       16.07      1.08 o 
   2   4   2        6.68        6.62      0.57 o 
   3   4   2        0.84        0.85      0.46 o 
   4   4   2        9.31        8.17      0.70 o 
   5   4   2       19.53       16.12      0.96 o 
   6   4   2       27.66       29.36      1.31 o 
   7   4   2       16.21       17.66      1.02 o 
   8   4   2       53.89       56.82      1.63 o 
   9   4   2       28.69       29.85      1.67 o 
  10   4   2        0.07       -0.04      0.51 o 
  11   4   2        3.14        2.83      0.63 o 
  12   4   2        5.59        6.01      0.76 o 
  13   4   2        0.93        1.70      0.76 o 
   0   5   2       12.76        9.68      2.32 o 
   1   5   2        6.79        8.06      1.60 o 
   2   5   2        0.63        0.88      1.11 o 
   3   5   2       15.34       12.84      2.21 o 
   4   5   2        4.73        5.11      1.18 o 
   5   5   2       16.97       16.71      1.25 o 
   6   5   2        5.16        5.72      0.86 o 
   2   0   3     1182.48     1138.18     10.91 o 
   4   0   3      401.23      435.84      5.03 o 
   6   0   3       98.83      108.84      2.13 o 
   8   0   3      560.81      583.10     14.67 o 
  10   0   3      379.30      375.73      6.41 o 
  12   0   3      129.27      118.44      3.06 o 
  14   0   3      350.59      322.02      6.18 o 
  16   0   3      119.00      115.51      2.82 o 
  18   0   3        7.17        8.30      1.32 o 
   1   1   3       13.29       11.68      0.35 o 
   2   1   3      359.36      370.79      3.06 o 
   3   1   3       19.03       22.50      0.60 o 
   4   1   3        9.40       10.40      0.26 o 
   5   1   3      169.62      176.91      2.33 o 
   6   1   3      105.15      112.40      1.99 o 
   7   1   3       95.65      106.43      1.39 o 
   8   1   3      281.89      272.13      3.29 o 
   9   1   3       27.38       28.01      0.77 o 
  10   1   3      131.22      135.90      2.52 o 
  11   1   3       15.15       13.86      0.50 o 
  12   1   3       27.15       27.33      0.80 o 
  13   1   3       91.40       89.84      1.59 o 
  14   1   3       30.75       31.85      0.91 o 
  15   1   3       60.08       57.09      1.32 o 
  16   1   3       33.85       33.63      1.21 o 
  17   1   3       17.22       16.18      0.92 o 
  18   1   3        4.33        5.47      1.22 o 
  19   1   3        4.36        4.38      0.79 o 
   1   2   3      769.83      771.93      6.51 o 
   2   2   3      543.31      515.00      4.43 o 
   3   2   3      269.97      276.36      3.36 o 
   4   2   3       35.11       31.70      1.16 o 
   5   2   3        0.70        0.66      0.30 o 
   6   2   3       27.97       30.20      0.86 o 
   7   2   3       20.35       20.95      0.76 o 
   8   2   3       32.87       30.37      0.92 o 
   9   2   3       30.61       29.89      1.18 o 
  10   2   3      145.84      145.04      2.11 o 
  11   2   3       39.42       37.63      0.88 o 
  12   2   3        6.84        8.07      0.70 o 
  13   2   3       89.82       85.98      1.87 o 
  14   2   3       23.82       19.99      0.98 o 
  15   2   3       21.86       22.71      1.76 o 
  16   2   3       49.09       50.53      1.52 o 
  17   2   3        6.21        5.50      0.70 o 
  18   2   3        0.14        0.19      0.55 o 
   1   3   3       56.22       57.08      0.96 o 
   2   3   3       56.12       54.81      0.90 o 
   3   3   3       49.22       46.26      0.80 o 
   4   3   3       85.76       79.30      2.46 o 
   5   3   3       96.18       92.76      2.32 o 
   6   3   3      100.31      102.33      2.02 o 
   7   3   3       13.52       13.37      0.80 o 
   8   3   3       55.51       60.24      1.51 o 
   9   3   3       82.07       81.50      1.81 o 
  10   3   3       40.32       38.32      1.24 o 
  11   3   3        6.95        7.81      0.98 o 
  12   3   3        0.19       -0.01      0.46 o 
  13   3   3       25.11       23.35      1.18 o 
  14   3   3       16.36       17.62      1.29 o 
  15   3   3       55.85       56.57      1.74 o 
  16   3   3       39.35       45.59      2.07 o 
   1   4   3       25.07       28.34      1.33 o 
   2   4   3       20.86       19.48      1.06 o 
   3   4   3        5.64        6.97      0.70 o 
   4   4   3        6.40        6.28      0.70 o 
   5   4   3       77.35       83.55      2.02 o 
   6   4   3       28.56       29.42      1.22 o 
   7   4   3       96.57      103.49      2.35 o 
   8   4   3        0.07        0.40      0.53 o 
   9   4   3       13.05       12.44      0.95 o 
  10   4   3        2.17        1.71      0.58 o 
  11   4   3        0.27        1.05      0.59 o 
  12   4   3       12.04        9.36      1.23 o 
   1   5   3       27.37       28.09      2.41 o 
   2   5   3        5.60        3.22      1.26 o 
   3   5   3        9.85       12.98      1.81 o 
   4   5   3        2.52        2.00      1.58 o 
   0   0   4       86.02       80.32      2.24 o 
   2   0   4     1335.95     1300.91     15.65 o 
   4   0   4     1273.64     1315.74     20.00 o 
   6   0   4      294.16      310.14      4.32 o 
   8   0   4       83.34       92.20      3.15 o 
  10   0   4       66.34       66.32      1.90 o 
  12   0   4       32.54       34.89      2.32 o 
  14   0   4       33.28       31.45      1.83 o 
  16   0   4       65.20       62.33      2.02 o 
  18   0   4       23.98       23.86      1.51 o 
   0   1   4     1091.05     1136.79     13.82 o 
   1   1   4        7.21        8.42      0.35 o 
   2   1   4      316.50      331.49      3.22 o 
   3   1   4       48.48       52.82      0.95 o 
   4   1   4       37.33       39.99      0.70 o 
   5   1   4       71.36       81.64      1.72 o 
   6   1   4       23.50       23.71      0.71 o 
   7   1   4       28.10       28.21      0.62 o 
   8   1   4       49.78       49.22      0.87 o 
   9   1   4       20.24       20.14      0.54 o 
  10   1   4       92.73       96.32      1.41 o 
  11   1   4        0.89        1.34      0.34 o 
  12   1   4      268.77      266.05      3.53 o 
  13   1   4       31.03       35.69      0.98 o 
  14   1   4      281.41      293.19      3.93 o 
  15   1   4        6.39        6.43      0.67 o 
  16   1   4       18.84       17.42      0.99 o 
  17   1   4        5.93        5.39      0.90 o 
  18   1   4       10.45        9.80      0.88 o 
   0   2   4      139.44      139.15      2.26 o 
   1   2   4      228.31      238.53      2.46 o 
   2   2   4      319.52      307.81      3.04 o 
   3   2   4      259.13      258.54      4.02 o 
   4   2   4      187.97      184.13      2.59 o 
   5   2   4        7.69        7.61      0.54 o 
   6   2   4       13.74       12.51      0.76 o 
   7   2   4       15.28       14.79      0.77 o 
   8   2   4       43.63       41.27      1.62 o 
   9   2   4      277.45      275.76      4.15 o 
  10   2   4       59.99       65.31      1.58 o 
  11   2   4      219.08      220.80      3.57 o 
  12   2   4       29.85       32.35      1.77 o 
  13   2   4      106.18      101.57      2.15 o 
  14   2   4        4.64        5.53      1.23 o 
  15   2   4        3.25        1.62      0.53 o 
  16   2   4        0.88        0.39      0.50 o 
  17   2   4        1.38        1.03      0.53 o 
   0   3   4       31.76       29.96      1.14 o 
   1   3   4       41.89       42.87      1.05 o 
   2   3   4       49.55       48.51      1.33 o 
   3   3   4       24.97       23.80      1.06 o 
   4   3   4       84.92       84.57      2.49 o 
   5   3   4       41.63       40.48      2.03 o 
   6   3   4      110.39      114.07      2.27 o 
   7   3   4        4.88        5.06      0.85 o 
   8   3   4       58.53       59.96      1.58 o 
   9   3   4       18.04       18.51      0.98 o 
  10   3   4        8.49        8.87      0.76 o 
  11   3   4        0.61        0.18      0.47 o 
  12   3   4        4.57        3.36      0.61 o 
  13   3   4        0.56        0.64      0.56 o 
  14   3   4        0.22        0.31      0.56 o 
  15   3   4        3.15        3.64      0.72 o 
   0   4   4        2.35        4.95      1.79 o 
   1   4   4        1.63        1.14      0.93 o 
   2   4   4        3.49        2.01      1.06 o 
   3   4   4       32.22       32.75      1.67 o 
   4   4   4        3.49        4.17      0.73 o 
   5   4   4       24.10       23.22      1.12 o 
   6   4   4        1.76        1.96      0.65 o 
   7   4   4        5.26        6.44      1.00 o 
   8   4   4        8.18        7.06      0.81 o 
   9   4   4       11.41       12.76      1.09 o 
  10   4   4       11.77       14.29      1.31 o 
  11   4   4        6.42        6.39      1.01 o 
   2   0   5      344.48      373.30      6.01 o 
   4   0   5      190.56      189.14      4.95 o 
   6   0   5      147.50      150.66      3.13 o 
   8   0   5       68.32       61.86      2.47 o 
  10   0   5      105.29      106.58      4.15 o 
  12   0   5       28.10       36.22      3.26 o 
  14   0   5       23.73       24.64      1.33 o 
  16   0   5       31.81       33.09      2.02 o 
  18   0   5       45.91       56.96      2.93 o 
   1   1   5       41.89       41.74      0.97 o 
   2   1   5      166.26      153.09      2.32 o 
   3   1   5      115.68      126.19      1.66 o 
   4   1   5      135.21      134.87      1.88 o 
   5   1   5       21.60       21.73      0.61 o 
   6   1   5       53.85       53.01      1.28 o 
   7   1   5        0.95        1.17      0.25 o 
   8   1   5       96.55       95.04      2.08 o 
   9   1   5        4.19        3.27      0.41 o 
  10   1   5      310.77      309.36      4.04 o 
  11   1   5       49.75       51.44      1.19 o 
  12   1   5       32.20       31.77      0.94 o 
  13   1   5        0.15        0.42      0.45 o 
  14   1   5       25.67       27.07      1.15 o 
  15   1   5       13.98       14.20      0.91 o 
  16   1   5       41.69       42.11      1.44 o 
  17   1   5       14.75       17.26      1.57 o 
   1   2   5       37.11       38.13      1.15 o 
   2   2   5       67.75       67.70      1.08 o 
   3   2   5       17.00       15.37      0.71 o 
   4   2   5      106.10       91.11      2.24 o 
   5   2   5      175.60      166.63      2.72 o 
   6   2   5       22.15       22.29      1.10 o 
   7   2   5       16.94       16.39      1.18 o 
   8   2   5        3.14        2.91      0.49 o 
   9   2   5      120.59      119.45      2.35 o 
  10   2   5        1.42        1.47      0.46 o 
  11   2   5       25.79       25.58      1.46 o 
  12   2   5       44.95       47.92      1.67 o 
  13   2   5      100.52      105.14      2.60 o 
  14   2   5       13.48       15.96      1.00 o 
  15   2   5        8.49        8.66      0.81 o 
  16   2   5        7.65        6.30      0.79 o 
   1   3   5       51.48       54.24      1.41 o 
   2   3   5      123.82      118.66      2.31 o 
   3   3   5      142.59      148.18      4.14 o 
   4   3   5      119.47      113.15      2.29 o 
   5   3   5       41.70       44.09      1.35 o 
   6   3   5       25.97       26.13      1.82 o 
   7   3   5        1.96        1.83      0.58 o 
   8   3   5        3.36        3.24      1.13 o 
   9   3   5        3.32        3.20      0.61 o 
  10   3   5       17.42       17.05      1.03 o 
  11   3   5       10.52       10.66      0.87 o 
  12   3   5       12.13       15.59      1.09 o 
  13   3   5        7.31        7.30      1.15 o 
  14   3   5        0.73        0.18      1.03 o 
   1   4   5       25.20       23.87      2.16 o 
   2   4   5        1.78        0.56      1.06 o 
   3   4   5       57.49       50.72      5.05 o 
   4   4   5       12.05        9.63      1.35 o 
   5   4   5        8.54        7.33      1.23 o 
   6   4   5        6.30        6.58      0.91 o 
   7   4   5       18.55       20.31      1.21 o 
   8   4   5        6.76        7.51      0.84 o 
   9   4   5        1.73        2.14      0.88 o 
   0   0   6      204.20      202.17      8.63 o 
   2   0   6      224.61      234.67      4.69 o 
   4   0   6       82.43       87.85      2.89 o 
   6   0   6       22.70       24.03      3.48 o 
   8   0   6       18.51       19.75      1.75 o 
  10   0   6       30.99       37.65      1.51 o 
  12   0   6      377.31      397.57      7.29 o 
  14   0   6       13.68       13.54      1.13 o 
  16   0   6       11.27        9.69      1.95 o 
   0   1   6      148.52      152.79      4.98 o 
   1   1   6       11.86       11.35      0.60 o 
   2   1   6       43.09       41.02      1.56 o 
   3   1   6       73.20       72.01      1.60 o 
   4   1   6      314.27      318.44      5.23 o 
   5   1   6       15.23       16.57      0.68 o 
   6   1   6       53.86       51.67      1.26 o 
   7   1   6        3.40        2.15      0.41 o 
   8   1   6       20.81       20.39      0.98 o 
   9   1   6       33.45       32.64      0.98 o 
  10   1   6       80.13       83.46      2.92 o 
  11   1   6      104.62      106.66      2.60 o 
  12   1   6       29.51       26.19      1.16 o 
  13   1   6        6.86        6.37      0.72 o 
  14   1   6       31.68       31.09      1.29 o 
  15   1   6        1.05        0.92      0.57 o 
  16   1   6        1.04        1.49      0.62 o 
   0   2   6       46.98       46.77      2.05 o 
   1   2   6        8.15        7.78      0.47 o 
   2   2   6       17.21       18.65      0.80 o 
   3   2   6       84.15       82.24      1.68 o 
   4   2   6       30.25       30.67      1.56 o 
   5   2   6      110.49      111.73      2.48 o 
   6   2   6       10.41       10.40      1.34 o 
   7   2   6       13.55       13.28      0.90 o 
   8   2   6        5.72        7.20      0.71 o 
   9   2   6       17.35       16.22      0.94 o 
  10   2   6        1.39        1.44      0.60 o 
  11   2   6       88.14       88.26      2.09 o 
  12   2   6       60.85       68.41      1.87 o 
  13   2   6       27.48       26.31      1.27 o 
  14   2   6       12.88       14.63      1.02 o 
  15   2   6        0.44        0.25      0.92 o 
   0   3   6       10.77       12.50      1.76 o 
   1   3   6        9.08        8.59      1.10 o 
   2   3   6       87.63       85.99      2.52 o 
   3   3   6       16.88       17.47      1.22 o 
   4   3   6       19.66       17.60      1.19 o 
   5   3   6       16.98       15.50      1.01 o 
   6   3   6       21.46       20.40      1.16 o 
   7   3   6        3.04        2.99      0.64 o 
   8   3   6        1.31        0.28      0.50 o 
   9   3   6       12.42       13.96      1.13 o 
  10   3   6       10.62       10.83      1.16 o 
  11   3   6      104.61      113.68      2.60 o 
  12   3   6       33.55       35.60      1.49 o 
   0   4   6        8.55        4.74      1.89 o 
   1   4   6       10.11        5.94      1.42 o 
   2   4   6        5.97        4.85      2.51 o 
   3   4   6       22.58       21.38      4.16 o 
   4   4   6       22.98       18.76      2.05 o 
   5   4   6       17.44       16.72      1.74 o 
   6   4   6        8.81        7.67      1.43 o 
   2   0   7       69.35       65.42      4.81 o 
   4   0   7       35.24       37.19      5.22 o 
   6   0   7       27.12       24.74      1.34 o 
   8   0   7        6.34        6.95      1.29 o 
  10   0   7      235.19      239.03      5.17 o 
  12   0   7       93.60      112.74      7.31 o 
  14   0   7        5.40        2.86      1.07 o 
   1   1   7       20.34       20.92      0.81 o 
   2   1   7      121.06      120.51      2.09 o 
   3   1   7        5.18        4.77      0.50 o 
   4   1   7      190.49      191.79      3.62 o 
   5   1   7       44.16       43.96      1.14 o 
   6   1   7       34.06       36.34      1.15 o 
   7   1   7        4.33        4.63      0.93 o 
   8   1   7        1.43        0.73      0.46 o 
   9   1   7       30.20       29.59      1.27 o 
  10   1   7        0.27        0.70      0.54 o 
  11   1   7       36.55       39.45      1.39 o 
  12   1   7       14.81       16.32      1.43 o 
  13   1   7       16.37       15.78      1.06 o 
  14   1   7        8.83        8.72      0.86 o 
   1   2   7        6.73        7.01      0.73 o 
   2   2   7       18.14       16.30      1.58 o 
   3   2   7      102.72      112.14      2.32 o 
   4   2   7       55.85       50.96      2.38 o 
   5   2   7       49.81       47.03      1.56 o 
   6   2   7       17.31       15.85      1.39 o 
   7   2   7        0.60        1.09      0.57 o 
   8   2   7        3.44        2.32      0.58 o 
   9   2   7       14.22       13.66      1.09 o 
  10   2   7        5.61        3.91      0.78 o 
  11   2   7        9.40       10.06      0.89 o 
  12   2   7       18.38       20.39      2.21 o 
  13   2   7        4.46        3.67      0.73 o 
   1   3   7        6.58        5.08      1.17 o 
   2   3   7       16.78       14.39      1.41 o 
   3   3   7       13.59       12.33      1.36 o 
   4   3   7       16.78       12.27      1.41 o 
   5   3   7       15.07       14.82      1.52 o 
   6   3   7        3.49        3.20      0.98 o 
   7   3   7        4.38        4.62      0.76 o 
   8   3   7        0.47        1.39      0.89 o 
   9   3   7       14.31       15.06      1.71 o 
   0   0   8       10.64       10.29      1.39 o 
   2   0   8      220.89      239.15      5.09 o 
   4   0   8       92.72       98.78      5.19 o 
   6   0   8       40.59       41.78      2.83 o 
   8   0   8       11.81       11.78      1.28 o 
  10   0   8       48.08       47.28      3.10 o 
  12   0   8      153.02      151.21     10.42 o 
   0   1   8       22.70       21.18      1.45 o 
   1   1   8       14.76       15.23      0.86 o 
   2   1   8        0.09        0.12      0.39 o 
   3   1   8       99.21      102.90      2.69 o 
   4   1   8       23.98       22.81      1.42 o 
   5   1   8        4.66        4.05      0.67 o 
   6   1   8        2.33        1.18      0.59 o 
   7   1   8        2.03        2.50      0.62 o 
   8   1   8        1.00        1.15      0.60 o 
   9   1   8        0.64        0.93      0.56 o 
  10   1   8        1.39        1.93      0.66 o 
  11   1   8       54.81       59.86      1.92 o 
  12   1   8       48.75       50.66      2.89 o 
   0   2   8       15.75       14.23      1.90 o 
   1   2   8        0.80        0.74      0.76 o 
   2   2   8        7.82        8.45      0.96 o 
   3   2   8        9.64        8.87      1.40 o 
   4   2   8       60.92       58.70      1.73 o 
   5   2   8       25.29       24.78      1.78 o 
   6   2   8        5.58        5.30      0.78 o 
   7   2   8        1.01        0.36      0.58 o 
   8   2   8        1.39        1.27      0.63 o 
   9   2   8        1.23        1.35      0.70 o 
  10   2   8        9.04       11.10      1.04 o 
   0   3   8        5.95        4.98      2.10 o 
   1   3   8        4.37        4.85      1.12 o 
   2   3   8        7.38        6.39      1.23 o 
   3   3   8       17.30       19.69      1.77 o 
   4   3   8        1.37        2.87      1.09 o 
   5   3   8       21.86       22.28      2.10 o 
   6   3   8        0.38        0.08      0.95 o 
   2   0   9      147.93      159.84      5.04 o 
   4   0   9      113.94      129.81      3.54 o 
   6   0   9        0.56        0.11      0.66 o 
   8   0   9        3.58        3.63      1.43 o 
  10   0   9        9.87        8.16      1.50 o 
   1   1   9       20.96       20.77      0.97 o 
   2   1   9        7.51        7.16      1.12 o 
   3   1   9       21.65       23.51      1.61 o 
   4   1   9        9.64        6.89      0.79 o 
   5   1   9       25.78       23.29      1.50 o 
   6   1   9       10.81       12.13      1.33 o 
   7   1   9        9.84        9.24      0.94 o 
   8   1   9        0.28       -0.31      0.71 o 
   9   1   9       10.20       10.98      1.04 o 
   1   2   9        7.25        6.43      1.24 o 
   2   2   9       22.67       22.46      1.68 o 
   3   2   9        0.33        1.16      1.22 o 
   4   2   9       13.11       12.73      1.39 o 
   5   2   9        6.09        3.76      1.11 o 
   6   2   9       13.55       12.09      1.07 o 
   0   0  10       16.19       14.55      1.79 o 
   2   0  10       47.20       47.92      4.10 o 
   4   0  10       16.37       15.85      1.82 o 
   0   1  10       14.14       13.05      2.48 o 
   1   1  10       12.68       11.60      1.78 o 
   2   1  10       45.11       44.66      2.06 o 
                                                 
